# Supplementary material for: Synthesis of Hafnium(IV) Polyaminoacetates
Source: Molecules. 2021 Jun 18;26(12):3725. doi: 10.3390/molecules26123725 (PMC8234123; doi:10.3390/molecules26123725)
Supplement: Supplementary file 1 [file molecules-26-03725-s001.zip]

Archive with 1 entries (1 files):
- molecules-1244490-supplementary.pdf
